# Supplementary material for: Enrichment of ultraconserved elements among genomic imbalances causing mental delay and congenital anomalies
Source: BMC Med Genomics. 2010 Nov 23;3:54. doi: 10.1186/1755-8794-3-54 (PMC3002293; doi:10.1186/1755-8794-3-54)
Supplement: Additional file 1 — Polymorphic imbalances. Polymorphic imbalances detected in our series of patients with idiopathic mental retardation/developmental delay and congenital anomalies. There are a total of 93 different CNVs present in 115 cases. These CNVs have previously been reported as polymorphisms and/or are present in at least one healthy member of the family. Altogether, these CNVs span a total of 23.74 Mb, excluding the overlapping regions. Note that all these regions do not contain any ultraconserved element. [file 1755-8794-3-54-S1.XLS]

## Sheet: Hoja1
No. cases	Imbalance	Chr.	Region	Initial position (Mb)	Final position (Mb)	Size (pb)	Reported	Ultraconserved elements
1	Gain	1	p36.32	2848	2966	118	Yes
1	Loss	1	p36	16921	17104	182.681	Yes
1	Gain	1	p34.2	39979	39996	17	No
1	Gain	1	p12.1	120256	120331	75	Yes
1	Gain	1	q11	144124	144452	328	Yes
1	Loss	1	q31.3	195012	195063	51	Yes
1	Gain	1	q44	247071	247139	68	No
1	Gain	2	p25.3	0.393	0.671	277.807	Yes
1	Gain	2	q11	97387	97640	253	Yes
1	Loss	2	q13	110199	110337	138	Yes
1	Gain	2	q21.1	130811	131229	418	Yes
2	Loss	2	qter	242579	242596	17	Yes
1	Gain	3	p26.2	4329	4331	2	Yes
1	Gain	3	q12.2	101837	101882	45	Yes
1	Gain	3	q12.2	101837	101837	50	Yes
1	Loss	3	q13.12	110206	110296	90	No
3	Loss	3	q25.2	152851	153025	174	Yes
1	Loss	3	q25	153014	153025	11	Yes
1	Gain	3	q26.32	178221	178233	12.119	No
3	Gain	5	p13.3	32146	32185	39	Yes
1	Gain	5	p13.3	32146	32209	63	Yes
1	Gain	5	p13.1	39099	39419	320.16	Yes
1	Gain	5	q13.2	69820	70439	619.535	Yes
1	Gain	5	q13.2	73237	73960	775.605	No
1	Loss	6	p21.32	31894	31894	149	No
1	Gain	6	q11.1	62478	62682	203.819	Yes
1	Gain	6	q27	168086	168216	130	Yes
1	Gain	6	q27	168114	168324	210	Yes
1	Loss	6	q27	170559	170819	259.588	Yes
1	Loss	7	p22.3	1067	1363	296.709	Yes
2	Gain	7	p21.2	16969	17345	376	Yes
1	Loss	7	q11.1	64329	64502	173	Yes
1	Gain	7	q22.1	100753	100878	125	Yes
1	Gain	7	q31	126811	126839	28	No
2	Loss	7	q34	142544	142591	47	Partial overlapping
1	Gain	7	q36.3	157169	157219	50.204	Yes
1	Gain	7	q36.3	158137	158388	251	Yes
1	Loss	8	p23.1	7243	8104	861.931	Yes
1	Gain	8	q22.1	98727	99098	370.83	No
1	Gain	8	q23.3	104276	104496	219.835	Yes
1	Loss	8	q23.1	107376	107739	363	No
1	Gain	8	q24.24	143856	143990	134	Partial overlapping
1	Gain	9	p13.3	34007	34105	98	No
1	Gain	9	p24.1	41181	41802	620.73	Yes
1	Loss	10	p12.2	23313	23715	402.299	No
1	Loss	10	q11.1	41812	42841	1,029,299	Yes
1	Gain	10	q25.3	114993	115395	402.091	No
2	Loss	11	p15.4	4551	4631	80	No
1	Gain	11	q14	82288	82364	76	Yes
1	Loss	12	p13.31	7894	7969	75	Yes
1	Loss	12	p13.3	7894	7979	85	Yes
1	Gain	12	p13.3	7969	7979	10	Yes
1	Loss	12	p11.22	29328	29483	155.2	No
1	Gain	12	q14.1	57130	57691	561	Partial overlapping
1	Gain	12	q24.33	128335	128996	660.073	Yes
1	Gain	13	q11	19317	19329	12	No
1	Loss	14	q32.2	98250	98253	3	No
1	Gain	14	q32.2	105561	106165	603.809	Yes
2	Gain/ Loss	15	q11	18970	19881	910.862	Yes
1	Gain	15	q11	20531	20636	105	Yes
2	Gain	15	q13.3	29809	30298	489	No
1	Gain	15	q13.2	30035	30191	156	Yes
1	Gain	15	q14	32454	32657	203	Yes
1	Loss	15	q15.3	41670	41680	10	Yes
1	Gain	15	q25.3	85903	85950	47.288	No
1	Gain	15	q26.1	89127	89147	20	No
1	Gain	16	p13.11	14852	16157	1,305,000	Partial overlapping
1	Loss	16	p13.11	14956	15018	62	Yes
1	Loss	16	p13.11	14956	15019	63	Yes
1	Loss	16	p13.11	14956	15039	83	Partial overlapping
1	Gain	16	p13.11	14956	16213	1,257,000	Partial overlapping
1	Loss	16	p12.2	21382	21745	363	Yes
1	Loss	16	p12.2	21857	22344	486.713	Yes
1	Gain	16	p12.1	28481	29089	608	Yes
2	Gain	16	p11.2	29581	30106	525	Yes
1	Gain	16	p11.2	29746	30106	360	Partial overlapping
1	Loss	16	p11.2	33883	34552	668.519	Yes
1	Gain	16	q22.1	68609	68751	142	Yes
1	Loss	17	p13.3	0.295	0.621	326	Yes
1	Gain	17	p13.1	0.549	0.613	64	Yes
10	Gain/ Loss	17	q21.3	41504	42249	744.863	Yes
1	Gain	17	q21.3	41624	41700	76	Yes
1	Gain	19	q13.42	61012	61281	269	Yes
1	Loss	20	q11.21	30021	30430	409.055	Yes
1	Gain	22	q11	20653	20899	246	Yes
3	Loss	22	q11.23	23994	24222	228	Yes
1	Loss	22	q13.33	49524	49525	948	Yes
1	Gain	X	p22.31	6667	7992	1,325,000	Yes
1	Gain	X	p22.3	7766	7992	226	Yes
1	Loss	X	p21.3	26121	26568	447	No
1	Gain	X	q21.1	78857	79389	532	Partial overlapping
1	Gain	X	q27.2	142174	142272	98	No
1	Gain	X	q28	148694	148935	241	Partial overlapping
115						23,741,395
